# Supplementary material for: Machine Learning Algorithms for Prediction of Survival by Stress Echocardiography in Chronic Coronary Syndromes
Source: J Pers Med. 2022 Sep 16;12(9):1523. doi: 10.3390/jpm12091523 (PMC9504503; doi:10.3390/jpm12091523)
Supplement: Supplementary file 1 [file jpm-12-01523-s001.zip]

Archive with 1 entries (1 files):
- jpm-1878956-supplementary.pdf
